# Supplementary material for: Anti-Biofilm Effects of Z102-E of Lactiplantibacillus plantarum against Listeria monocytogenes and the Mechanism Revealed by Transcriptomic Analysis
Source: Foods. 2024 Aug 8;13(16):2495. doi: 10.3390/foods13162495 (PMC11354177; doi:10.3390/foods13162495)
Supplement: Supplementary file 1 [file foods-13-02495-s001.zip]

Archive with 1 entries (1 files):
- foods-3113166-supplementary.pdf
